# Supplementary material for: Bearing characteristics and settlement calculation method of pile groups in beaded karst areas
Source: PLoS One. 2025 Dec 9;20(12):e0337971. doi: 10.1371/journal.pone.0337971 (PMC12688140; doi:10.1371/journal.pone.0337971)
Supplement: S1 Data — (ZIP) [file pone.0337971.s001.zip]

Archive with 14 entries (14 files):
- Fig 20.opju
- Fig 21.opju
- Fig 22.opju
- Fig 23.opju
- Fig 24.opju
- Fig 25.opju
- Fig 26.opju
- Fig 27.opju
- Fig 28.opju
- Fig 29.opju
- Fig 34.opju
- Fig 37.opju
- Fig 40.opju
- Fig 43.opju
